# Supplementary material for: Dispersion of Hydrophilic Nanoparticles in Natural Rubber with Phospholipids
Source: Polymers (Basel). 2024 Oct 15;16(20):2901. doi: 10.3390/polym16202901 (PMC11510818; doi:10.3390/polym16202901)
Supplement: Supplementary file 1 [file polymers-16-02901-s001.zip]

Archive with 1 entries (1 files):
- polymers-3236058-supplementary.pdf
